# Supplementary material for: Cost-Effectiveness of GaitSmart and an Artificial Intelligence Solution for Rehabilitation of Patients Undergoing Total Hip Arthroplasty (THA) and Total Knee Arthroplasty (TKA) in Older Population in the United Kingdom
Source: Geriatrics (Basel). 2024 Oct 5;9(5):129. doi: 10.3390/geriatrics9050129 (PMC11508099; doi:10.3390/geriatrics9050129)
Supplement: Supplementary file 1 [file geriatrics-09-00129-s001.zip]

Archive with 1 entries (1 files):
- geriatrics-3040369-supplementary.pdf
